# Supplementary material for: Density Functional Theory Study of Triple Transition Metal Cluster Anchored on the C2N Monolayer for Nitrogen Reduction Reactions
Source: Molecules. 2024 Jul 13;29(14):3314. doi: 10.3390/molecules29143314 (PMC11280456; doi:10.3390/molecules29143314)
Supplement: Supplementary file 1 [file molecules-29-03314-s001.zip]

Archive with 1 entries (1 files):
- molecules-3100945-supplementary.pdf
